# Supplementary material for: Cost-effectiveness of Kang Ai injection plus chemotherapy vs. Shenqi Fuzheng injection plus chemotherapy in the first-line treatment of advanced non-small cell lung cancer
Source: Front Med (Lausanne). 2024 May 1;11:1363484. doi: 10.3389/fmed.2024.1363484 (PMC11097661; doi:10.3389/fmed.2024.1363484)
Supplement: Supplementary Table 1 — Individual patient data of Kang Ai injection. [file Table_1.xlsx]

## Sheet: Table S1
ID	time（day）	event（0,1）
1	50	0
2	43	0
3	241	1
4	42	0
5	265	1
6	178	1
7	45	0
8	165	1
9	245	0
10	51	0
11	185	1
12	187	1
13	62	0
14	209	0
15	260	0
16	32	0
17	45	0
18	42	0
19	168	0
20	99	0
21	43	0
22	137	0
23	1	0
24	51	0
25	218	1
26	46	1
27	46	1
28	57	0
29	74	0
30	57	0
31	38	0
32	16	1
33	52	0
34	47	0
35	47	0
36	39	0
37	22	0
38	53	0
39	30	0
40	64	1
41	93	0
42	63	0
43	47	0
44	54	0
45	68	0
46	69	1
47	49	0
48	50	0
49	46	0
50	61	1
51	50	0
52	59	0
53	54	0
54	87	1
55	50	0
56	69	1
57	58	0
58	55	0
59	57	0
60	62	1
61	47	0
62	74	0
63	68	1
64	69	0
65	54	1
66	87	1
67	65	0
68	64	0
69	60	0
70	63	0
71	56	1
72	56	0
73	55	0
74	55	0
75	61	0
76	58	0
77	51	0
78	64	1
79	43	0
80	47	0
81	59	0
82	46	0
83	76	0
84	45	0
85	56	0
86	59	1
87	44	0
88	44	0
89	57	1
90	106	1
91	60	0
92	129	0
93	60	0
94	59	0
95	66	0
96	92	0
97	54	0
98	49	0
99	70	0
100	72	1
101	68	0
102	79	0
103	57	0
104	72	0
105	190	1
106	77	0
107	70	0
108	50	0
109	132	0
110	65	1
111	62	0
112	57	0
113	47	0
114	73	0
115	48	0
116	73	0
117	51	0
118	65	1
119	59	0
120	439	1
121	60	0
122	49	0
123	104	0
124	55	0
125	45	1
126	75	0
127	57	0
128	81	0
129	50	0
130	48	0
131	83	0
132	51	0
133	54	0
134	72	0
135	68	0
136	86	0
137	104	0
138	44	0
139	55	0
140	47	0
141	70	1
142	84	1
143	64	0
144	42	1
145	50	0
146	1	0
147	97	0
148	91	0
149	1	0
150	1	0
151	70	1
152	44	0
153	57	0
154	57	1
155	74	0
156	51	0
